# Supplementary material for: Chemical and Nutritional Profiling of the Seaweed Dictyota dichotoma and Evaluation of Its Antioxidant, Antimicrobial and Hypoglycemic Potentials
Source: Mar Drugs. 2023 Apr 27;21(5):273. doi: 10.3390/md21050273 (PMC10223360; doi:10.3390/md21050273)
Supplement: Supplementary file 1 [file marinedrugs-21-00273-s001.zip]

Archive with 1 entries (1 files):
- marinedrugs-2321448-supplementary.pdf
